# Supplementary material for: Design of performance evaluation method for higher education reform based on adaptive fuzzy algorithm
Source: PeerJ Comput Sci. 2025 Aug 8;11:e3090. doi: 10.7717/peerj-cs.3090 (PMC12453743; doi:10.7717/peerj-cs.3090)
Supplement: Supplemental Information 1 [file peerj-cs-11-3090-s001.zip]

Archive with 25 entries (15 files):
- code/
- code/cnn_svm/
- code/cnn_svm/models/
- code/cnn_svm/models/cnn.py
- code/cnn_svm/models/__init__.py
- code/cnn_svm/utils/
- code/cnn_svm/utils/data.py
- code/cnn_svm/utils/__init__.py
- code/cnn_svm/__init__.py
- code/logs/
- code/logs/Sat Dec  9 13_38_20 2017-training/
- code/logs/Sat Dec  9 13_38_20 2017-training/events.out.tfevents.1512797900.darth-Inspiron7559
- code/logs/Sat Dec  9 13_43_41 2017-training/
- code/logs/Sat Dec  9 13_43_41 2017-training/events.out.tfevents.1512798221.darth-Inspiron7559
- code/main.py
- code/model/
- code/model/cnn_softmax.py
- code/model/cnn_svm.py
- code/pt_cnn_svm/
- code/pt_cnn_svm/models/
- code/pt_cnn_svm/models/cnn.py
- code/pt_cnn_svm/models/__init__.py
- code/pt_cnn_svm/__init__.py
- code/requirements.txt
- code/setup.sh
