# Supplementary material for: Design of performance evaluation method for higher education reform based on adaptive fuzzy algorithm
Source: PeerJ Comput Sci. 2025 Aug 8;11:e3090. doi: 10.7717/peerj-cs.3090 (PMC12453743; doi:10.7717/peerj-cs.3090)
Supplement: Supplemental Information 1 [file peerj-cs-11-3090-s001.zip › code/requirements.txt]

tensorflow_gpu==1.15.4
tensorflow==1.15.4
