# Supplementary material for: Design of performance evaluation method for higher education reform based on adaptive fuzzy algorithm
Source: PeerJ Comput Sci. 2025 Aug 8;11:e3090. doi: 10.7717/peerj-cs.3090 (PMC12453743; doi:10.7717/peerj-cs.3090)
Supplement: Supplemental Information 1 [file peerj-cs-11-3090-s001.zip › code/setup.sh]

#!/bin/bash
if command -v python3 &>/dev/null; then
	echo Python 3 is installed
	if command -v pip &>/dev/null; then
		echo pip is installed
		sudo pip install -r requirements.txt
	else
		sudo apt-get install python3-pip python3-dev build-essential
		sudo pip install -r requirements.txt
	fi
else
	echo Python3 is not installed
	sudo apt-get update
	sudo apt-get install python3.6 python3-pip python3-dev build-essential
	sudo pip install --upgrade pip virtualenv
	sudo pip install -r requirements.txt
fi
